# Supplementary material for: Distinct fecal and oral microbiota composition in human type 1 diabetes, an observational study
Source: PLoS One. 2017 Dec 6;12(12):e0188475. doi: 10.1371/journal.pone.0188475 (PMC5718513; doi:10.1371/journal.pone.0188475)
Supplement: S1 Database File — (CSV) [file pone.0188475.s003.csv]

Case	Case_ctrl	Sex	Insulin_use_daily	Butyryl_CoA_copies_per_sample	Butyryl_CoA_abundance	Butyryl_CoA_copies_per_sample_new	Butyryl_CoA_abundance_new	Butyryl_CoA_abundance_perc_new	Lps_Binding_Peptide	CRP	Leukocyten	Trombocyten	IgA_faeces	Calprotectine	HbA1c	Acetate_feces	Propionate_feces	Butyrate_feces	Acetate_plasma	Propionate_plasma	Butyrate_plasma	totalSCFA	Calorie_daily_average	Protein_daily_average	Carbohydrate_daily_average	Fat_daily_average	Fibre_daily_average	chao1_f	shannon_f	simpson_f	chao1_o	shannon_o	simpson_o	fecal_o__Actinomycetales	fecal_g__Bifidobacterium	fecal_f__Bifidobacteriaceae	fecal_o__Corynebacteriales	fecal_o__Micrococcales	fecal_f__Coriobacteriaceae	fecal_o__Coriobacteriales	fecal_g__Bacteroides	fecal_f__Bacteroidaceae	fecal_g__Barnesiella	fecal_g__Butyricimonas	fecal_g__Odoribacter	fecal_g__Parabacteroides	fecal_g__Porphyromonas	fecal_f__Porphyromonadaceae	fecal_g__Paraprevotella
1	1	1	40	0	0	7.68E+05	1.87E+05	24.309	12.56	0.3	4.7	249	213	8	69	29.3	157	50.3	21.3	0.91	1.22	240.5	2383	118	289	73	24.9	114	5.225405007	0.910218787	12	2.646439345	0.82	0	0.017995546	0	0	0	0	0	0.103697105	0	0	0	0	0.005790646	0	0	0
2	1	0	48	0	0	1.79E+06	8.54E+04	4.763	21.99	3.5	6.1	270	881	10	75	36.4	200	32.9	8.8	3.25	0.96	274.9	1191	55	75	69	8.9	125	5.945466224	0.971903097	12	2.646439345	0.82	0	0.06736873	0	0	0	0	0	0.05170073	0	0.001100796	0	0	0.008219279	0	0	0.005173742
3	1	1	56	0	0	1.01E+06	4.36E+03	0.433	11.81	0.3	4.6	265	762	25	57	47.8	340	69.1	31	1.46	1.58	468.2	2002	90	191	76	26.1	204	7.033934104	0.987924551	6.2	2.521928095	0.82	0	0.017943409	0	0	0	0	0	0.085921325	0	0.00310559	0	0	0.017425811	0	0	0.004658385
4	1	1	112	4880000	161.62	2.43E+06	1.21E+05	0.392	22.93	7.4	4.6	210	931	265	64	50	124	60.3	53.8	1.41	1.71	237.9	1158	69	143	32	12.7	156	6.157112307	0.972562648	4	1.760964047	0.66	0	0.036885246	0	0	0	0	0	0.038641686	0	0	0.00175644	0.005854801	0.007611241	0	0	0
5	1	1	64	0	0	1.02E+06	3.37E+03	0.331	23.04	0.8	6.4	208	1530	114	50	65.1	284	149.8	144	1	2.06	502.4	1831	63	164	65	13.8	129	5.536318385	0.935636461	12	2.646439345	0.82	0	0	0	0	0	0	0	0.1091723	0	0	0	0	0	0	0	0.002923442
6	1	0	25	0	0	4.33E+05	1.09E+04	2.52	18.06	1.1	5.9	236	302	1	58	37.2	234	46.2	37.4	3.35	1.67	341	1663	61	133	92	31.7	112	5.244403831	0.937318228	29	2.846439345	0.84	0	0	0	0	0	0	0	0.157210551	0	0.003103116	0	0.001006416	0.031031157	0	0	0
7	1	0	41	0	0	9.04E+05	1.88E+04	2.082	21.4	1.1	5	261	1956	32	90	NA	NA	NA	138	1.41	1.75	NA	1579	61	162	72	15.5	174	6.519884515	0.977391839	6.2	2.521928095	0.82	0	0.006095819	0	0	0	0.001428707	0.010286694	0.017525479	0	0	0	0	0.000952472	0	0	0
8	1	1	50	0	0	1.49E+06	1.88E+04	1.265	14.05	0.3	5.5	262	1492	4	75	81.3	161	64.8	77.8	1.71	1.67	317	2372	71	262	106	20.8	102	5.003129959	0.921869413	13	2.921928095	0.86	0	0.001690487	0	0	0	0	0	0.025510988	0	0	0	0	0.011065007	0	0	0.00461042
9	1	0	50	11100000	8.44	4.23E+05	2.12E+04	4.559	25.13	2.2	7.6	287	1154	1	61	48.3	150	51.7	74.7	0.98	2.08	256	1702	58	174	70	23	146	6.222329759	0.975982997	5	1.685475297	0.64	0	0.001098901	0	0	0	0.002197802	0	0.121758242	0	0	0	0	0.001318681	0	0	0
10	1	1	50	0	0	6.72E+05	4.03E+03	0.6	7.09	0.7	4.6	235	558	1	49	NA	NA	NA	67.1	1.9	2.7	NA	2202	105	212	90	17.9	184	6.96370293	0.988517694	8.5	2.721928095	0.84	0	0.001525106	0	0.01149695	0	0	0	0.086931018	0	0.002111685	0	0.003284843	0.010675739	0	0.002463632	0.005396527
11	1	0	42	0	0	3.67E+05	1.74E+04	4.733	9.18	0.9	5.6	241	NA	129	63	51.6	140	32.6	15.6	0.7	0.32	229.5	1770	44	209	79	16.2	NA	NA	NA	13	2.921928095	0.86	NA	NA	NA	NA	NA	NA	NA	NA	NA	NA	NA	NA	NA	NA	NA	NA
12	1	0	70	4110000	0	7.12E+05	3.56E+04	2.235	18.79	1	5.3	212	875	1	44	32.9	405	33.9	24.1	3.43	0.57	478.7	1722	88	183	51	19.3	148	6.287787919	0.975202916	8	2.046439345	0.72	0	0.011934012	0	0	0	0	0	0.196911197	0	0.003861004	0	0	0.034398034	0	0	0.005967006
13	1	1	68	42500000	442.32	6.31E+05	3.15E+04	8.826	12.71	0.8	4.5	275	NA	17	48	33.3	491	92.9	37.3	0.45	0.77	624	1793	82	171	75	22.4	NA	NA	NA	23	3.121928095	0.88	0	0	0	0	0	0	0	0.040775535	0	0	0	0.002398561	0.001599041	0	0	0.002598441
14	1	0	55	0	0	1.10E+06	7.95E+04	7.222	22.49	1.1	10	268	1154	38	65	21.8	182	39.4	33.7	1	0.64	249.4	1774	69	229	61	19.2	185	6.702106181	0.983814668	8.5	2.721928095	0.84	NA	NA	NA	NA	NA	NA	NA	NA	NA	NA	NA	NA	NA	NA	NA	NA
15	1	0	52	0	0	1.42E+06	7.46E+04	5.269	14.64	1.8	5.2	291	1023	41	60	42.2	79	20.7	25	0.6	0.67	143.9	2311	72	277	88	26.4	131	5.988369911	0.969153933	7	2.446439345	0.8	0	0	0	0	0	0	0	0.109673314	0.003394145	0	0	0	0.004348748	0	0	0.007212558
16	1	1	50	0	0	1.01E+06	7.94E+04	7.882	10.79	1.1	6.3	236	NA	1	61	40	600	69.4	74	0.67	0.35	719.8	2332	90	262	68	32.8	NA	NA	NA	13	2.921928095	0.86	NA	NA	NA	NA	NA	NA	NA	NA	NA	NA	NA	NA	NA	NA	NA	NA
17	1	1	45	365000	277.26	9.95E+05	4.97E+04	0.362	12.73	0.3	5.6	221	1621	1	58	38.1	258	226.3	43.7	0.43	0.7	537	2754	152	264	106	39.3	181	6.609091411	0.979677917	11	1.770950594	0.6	0	0.002686246	0	0	0	0	0	0.128223496	0	0.00286533	0.001432665	0.004118911	0.011103152	0	0	0.018803725
18	1	1	42	0	0	2.43E+06	1.49E+03	0.061	12.04	0.3	4.8	162	1261	16	73	40.9	65	63.4	42.6	0.28	0.77	173.2	2699	96	372	76	36	140	6.057720757	0.972361615	7	2.446439345	0.8	0	0.007213115	0	0	0	0.001442623	0	0.122098361	0	0.002098361	0	0	0.00157377	0	0	0
19	1	1	50	0	0	NA	NA	NA	15.22	0.4	4.5	248	2062	1	56	21.6	284	192.1	17	0.29	0.3	506.5	1931	74	191	78	18.1	160	6.308926279	0.974435592	29	2.846439345	0.84	0	0.001405481	0	0	0	0	0	0.107987819	0.002342469	0.012649332	0	0.002810963	0.01358632	0	0	0.006558913
20	1	0	62	3600000	11.36	1.81E+06	9.05E+04	0.541	17.43	0.6	6.1	303	93	91	61	27.8	175	42	34.7	1.84	0.64	250.3	1998	77	194	86	16.6	196	6.24697521	0.966392753	9	2.321928095	0.76	0	0.001219017	0	0	0	0	0.015034539	0.0804551	0	0.001219017	0	0	0.006095083	0	0	0
21	1	0	29	0	0	6.74E+05	9.92E+03	1.471	10.36	0.4	4.4	252	1479	35	49	74.8	661	228.1	28	0.84	0.63	972.2	2227	112	136	118	32.8	128	5.887784242	0.968845017	11	1.770950594	0.6	0	0	0	0	0	0	0	0.294075145	0.003612717	0.00216763	0	0.005780347	0.01734104	0	0	0.007225434
22	1	0	50	0	0	2.16E+05	2.99E+03	1.381	17.37	2.3	6.4	287	4539	114	67	21.3	104	106.2	15.5	0.29	0.53	234.4	2358	75	238	108	19.9	135	6.044659952	0.974034841	11	1.770950594	0.6	0	0.00653239	0	0	0	0	0	0.241607694	0	0.002631101	0	0.003266195	0.008800581	0	0	0.002449646
23	1	0	40	1040000	9.86	2.14E+05	1.07E+04	0.538	16.32	0.4	4.8	173	NA	376	62	NA	NA	NA	17.9	0.68	0.83	NA	2621	83	323	102	34.6	NA	NA	NA	NA	NA	NA	NA	NA	NA	NA	NA	NA	NA	NA	NA	NA	NA	NA	NA	NA	NA	NA
24	1	0	35	0	0	3.81E+05	1.88E+04	4.942	24.03	3.7	9	243	245	21	59	41.5	645	91.1	22	0.17	0.59	783.8	1976	78	212	74	27.9	133	6.156182627	0.976020902	23	3.121928095	0.88	0	0	0	0	0	0	0	0.35237484	0.001925546	0	0	0.010269576	0.006418485	0	0	0.032092426
25	1	0	47	0	0	1.63E+06	1.89E+05	11.614	16.1	0.6	8.9	180	1339	40	71	56.1	535	92	13.2	0.22	0.32	687.4	1968	75	191	64	19.9	89	5.071226039	0.943853332	7	2.446439345	0.8	0	0	0	0	0	0	0	0.316788807	0	0.002998001	0	0.003664224	0.013157895	0	0	0
26	1	0	30	0	0	5.71E+05	1.15E+04	2.023	12.96	0.3	5.5	269	NA	1	48	10.7	140	104.5	14.7	0.55	0.87	257.1	1472	64	133	70	23.2	NA	NA	NA	4	1.846439345	0.7	NA	NA	NA	NA	NA	NA	NA	NA	NA	NA	NA	NA	NA	NA	NA	NA
27	1	1	18	1780000	3.61	6.25E+05	3.12E+04	0.35	13.48	0.4	4.8	239	45	12	51	NA	NA	NA	14	0.44	0.43	NA	1831	89	126	89	18.8	160	6.451210602	0.979715739	4	1.760964047	0.66	0	0	0	0	0	0	0	0.104747284	0	0.001889466	0	0.002834199	0.031294284	0	0	0.006022674
28	1	0	54	0	0	1.28E+06	3.88E+04	3.044	13.76	0.3	7.7	236	10763	59	66	23.3	131	122.5	9	0.46	0.44	285.6	1642	69	169	66	17	137	6.157354928	0.976256072	6.5	1.960964047	0.68	0	0.001495848	0	0	0	0	0	0.220207684	0	0.00390944	0	0.001452491	0.003866082	0	0	0
29	1	0	41	0	0	9.00E+05	6.64E+04	7.371	10.46	0.4	4.2	201	NA	1	50	47.2	298	118	12.1	0.43	1.09	471.3	2394	87	262	90	24.2	NA	NA	NA	8	2.046439345	0.72	NA	NA	NA	NA	NA	NA	NA	NA	NA	NA	NA	NA	NA	NA	NA	NA
30	1	1	26	0	0	9.61E+05	5.42E+04	5.642	13.72	0.3	6	206	NA	22	59	20.6	209	42.2	4.79	0.54	0.55	279.3	2258	94	251	84	20.9	NA	NA	NA	23	3.121928095	0.88	NA	NA	NA	NA	NA	NA	NA	NA	NA	NA	NA	NA	NA	NA	NA	NA
31	1	1	40	1890000	53948.83	3.05E+06	1.53E+05	0.439	10.91	0.3	4.6	238	11	108	51	29.2	274	35	67.3	0.8	0.86	346.7	3014	103	235	117	25.2	133	5.719013643	0.960927174	4	1.895461844	0.72	0	0	0	0	0	0.002176925	0	0.159707105	0.000791609	0	0	0	0.006728676	0	0	0.013655254
32	1	1	45	0	0	1.10E+06	1.04E+05	9.46	12.36	0.3	3	185	2786	1	62	67.8	482	217.1	36.6	0.52	0.63	773.2	2774	98	252	120	28.2	66	3.986101287	0.887738961	6.2	2.521928095	0.82	0	0	0	0	0	0	0	0.02828881	0	0	0	0	0.018523185	0	0	0
33	1	1	60	1000000	2.36	8.67E+05	4.34E+04	0.391	14.53	0.3	5	232	2982	49	62	32.6	226	166	33.6	0.65	1.01	429.4	2679	100	226	101	29.2	138	5.463996908	0.936557193	6.5	1.960964047	0.68	0	0.005832163	0	0	0	0.009720272	0	0.030402851	0	0	0	0	0	0	0	0.002214062
34	1	0	22	178000	10.46	9.47E+05	4.73E+04	1.133	12.6	1.8	5.3	257	804	24	65	24.3	50	35.7	19.4	0.43	0.9	112.1	2636	88	276	112	23.8	130	5.901742586	0.967483616	12	2.646439345	0.82	0	0	0	0	0	0	0	0.360476774	0.008298986	0.001726635	0	0	0.003676061	0	0	0.00423304
35	1	1	35	6760000	44.96	8.37E+05	4.19E+04	1.524	17.48	5.4	4.7	206	2674	118	50	44.6	198	184.4	27.4	0.74	0.58	436.3	1650	83	147	70	19.5	141	5.628530523	0.95671378	4.5	1.570950594	0.58	0	0	0	0	0	0	0	0.105035192	0.002165674	0.004331348	0	0.002165674	0.004331348	0	0	0.008662696
36	1	0	35	0	0	3.00E+05	7.23E+03	2.409	12.89	0.3	5.4	218	NA	1	61	18.6	88	45.5	29.7	1.05	1.01	156.7	2379	88	236	113	16.9	NA	NA	NA	12	2.646439345	0.82	NA	NA	NA	NA	NA	NA	NA	NA	NA	NA	NA	NA	NA	NA	NA	NA
37	1	0	50	0	0	1.43E+06	2.49E+04	1.744	27.61	6.9	3.2	181	618	1	70	48.7	243	86	37	0.75	0.61	384.3	1578	69	153	68	15.3	143	5.861311705	0.9643335	29	2.846439345	0.84	0	0	0	0	0	0	0	0.248275862	0.001773399	0.006502463	0	0.002561576	0.006896552	0	0	0
38	1	1	55	0	0	1.96E+06	8.04E+04	4.11	16.42	0.6	5.4	195	650	80	55	35.8	501	66.2	64.4	0.48	0.74	604.3	3435	114	99	46	NA	126	5.54760067	0.947013104	NA	NA	NA	0	0	0	0	0	0	0	0.001922405	0	0	0	0	0	0	0	0
39	1	0	45	544000	1.45	1.13E+06	5.65E+04	0.056	13.57	1.1	7.1	388	1807	1	56	14.6	217	74	20.3	0.96	0.86	313.9	1804	74	186	78	16.2	137	6.009758264	0.966664576	23	3.121928095	0.88	0	0.001673967	0	0	0	0	0	0.283597913	0	0.007142259	0	0.003208437	0.006026281	0	0	0
40	1	1	58	0	0	1.89E+06	1.12E+04	0.59	16.67	1.3	7.4	288	1588	37	62	NA	NA	NA	26.6	0.92	0.72	NA	1821	70	227	65	20.4	157	6.679523564	0.985348238	23	3.121928095	0.88	0	0.003773585	0	0	0	0	0	0.162264151	0	0.003018868	0	0	0.01509434	0	0	0.003018868
41	1	1	65	7480000	22.11	2.10E+06	1.05E+05	0.606	13.03	0.3	4.9	342	2084	1	66	47	188	62.4	46.7	0.65	0.68	298	2472	87	197	99	23.8	117	5.303149548	0.926639015	6.5	1.960964047	0.68	0	0.001421464	0	0	0	0	0	0.097370291	0	0	0	0	0.002132196	0	0	0
42	1	1	32	0	0	2.44E+05	3.89E+01	0.016	9.32	0.3	5.2	228	1054	1	56	11.2	178	48.5	23.2	0.85	0.79	240.5	1615	55	136	79	24	147	5.750071235	0.964910643	2	0.468995594	0.18	0	0	0	0	0	0	0	0.288718156	0	0	0	0	0.001617469	0	0	0.00283057
43	1	1	40	1240000	1.45	1.73E+06	8.67E+04	0.229	12.57	0.3	6.5	218	751	1	44	83.6	147	87.2	6.54	1.09	0.39	320.7	3106	115	284	158	39.2	146	5.735578795	0.953938979	3	1.570950594	0.66	0	0.001318392	0	0	0	0	0	0.009096902	0	0	0	0	0.006591958	0	0	0
44	1	0	16	2250000	15.76	1.55E+05	7.75E+03	2	12.68	0.3	5.5	250	2022	1	48	22.7	291	294.1	18.9	1.42	0.8	617.4	2075	83	222	84	21	184	6.714269311	0.983354699	23	3.121928095	0.88	0	0	0	0	0	0	0	0.189964158	0	0.000902071	0	0	0.01876308	0	0	0.003524091
45	1	0	32	0	0	2.95E+05	1.24E+04	4.191	30.52	5.4	5.5	232	388	44	63	NA	NA	NA	34.7	1.17	1.23	NA	1725	67	164	84	20.5	169	6.31217324	0.97411565	12	2.646439345	0.82	0	0.002910539	0	0	0	0	0	0.017463235	0	0	0	0	0.001685049	0	0	0
46	1	1	40	0	0	3.83E+05	1.01E+04	2.65	24.73	1.7	4.5	243	549	492	56	20.9	329	36.4	62.8	0.93	0.63	392.7	3359	102	420	111	36.5	149	6.188740748	0.975213486	16	2.160964047	0.7	0.003341434	0.035844471	0.0018226	0	0.002126367	0	0.001518834	0.008809235	0	0.002430134	0	0	0.008201701	0	0	0.001518834
47	1	1	50	9740000	10.31	1.31E+06	6.56E+04	1.085	14.17	0.9	4.4	195	933	1	54	24	223	34.7	16	1.88	1.21	284.9	2538	83	237	115	29.3	134	5.753616788	0.951125108	8	2.046439345	0.72	0	0	0	0	0	0	0.002724246	0.147008375	0	0.001715266	0	0	0.005650288	0	0	0
48	1	0	48	1800000	10.96	2.33E+05	1.16E+04	1.905	20.32	4	6.4	197	1632	86	53	NA	NA	NA	54.7	1.88	1.09	NA	1607	57	234	38	35.2	116	5.367809144	0.942509767	29	2.846439345	0.84	0	0.002596054	0	0	0	0.005192108	0	0.12741433	0	0.001557632	0	0.001142264	0.02066459	0	0	0
49	1	1	33	0	0	1.18E+06	2.15E+03	0.183	12.14	0.3	6	205	1163	54	63	33.1	256	65.7	71.3	1.14	0.98	360.1	1960	81	225	73	30.6	135	6.343463324	0.98109854	16	2.160964047	0.7	0	0.011167068	0	0	0	0	0	0.138821984	0	0	0	0	0.00416028	0	0	0.001751697
50	1	1	30	2200000	5.5	4.27E+05	2.13E+04	0.979	12.05	0.5	3.2	361	702	1	52	NA	NA	NA	65.2	0.86	1.13	NA	1068	49	104	36	10.4	214	5.998228604	0.958944944	4	1.760964047	0.66	0	0	0	0	0	0	0	0.069212411	0.00159109	0	0	0	0	0	0	0
51	1	1	30	8490000	77.42	2.52E+05	1.26E+04	5.16	5.97	0.3	5.1	258	2460	52	51	37.2	498	710.8	12.4	1.72	0.87	1254.8	NA	NA	NA	NA	NA	146	6.338614982	0.98036861	29	2.846439345	0.84	0.001811125	0.001655886	0	0	0	0	0	0.130194049	0	0	0	0.002639069	0.029184994	0	0	0.004191462
52	1	0	28	547000	1.57	3.57E+05	1.78E+04	0.218	12.87	0.5	3.3	250	2653	23	63	NA	NA	NA	94.5	0.8	0.24	NA	2087	73	241	83	23.8	156	6.264811505	0.972630823	4.5	1.570950594	0.58	0	0.003545612	0	0	0	0	0	0.202099882	0	0.02223566	0	0.001869005	0.006706429	0	0	0
53	1	1	12	7760000	5.56	3.92E+05	1.96E+04	5.085	11.17	0.5	3.8	146	3867	22	53	NA	NA	NA	17.7	1.53	1.14	NA	2229	93	273	70	33.9	122	5.805271662	0.964480058	8.5	2.721928095	0.84	0	0.001203633	0	0	0	0	0	0.29281103	0	0.006893533	0	0	0.011434511	0	0	0
54	0	1	NA	0	0	7.51E+05	2.33E+04	3.11	10.83	0.3	4.6	252	NA	1	38	NA	NA	NA	46.6	0.91	0.73	NA	2677	104	282	119	24.8	NA	NA	NA	13	2.921928095	0.86	NA	NA	NA	NA	NA	NA	NA	NA	NA	NA	NA	NA	NA	NA	NA	NA
55	0	1	NA	2550000	2.11	1.16E+06	3.87E+03	0.33	6.57	0.4	6.1	259	1958	1	38	66	197	51	69.7	1.13	0.31	328.2	2794	87	274	112	21	118	5.511193516	0.954168791	5.333333333	2.121928095	0.74	0	0	0	0	0	0	0	0.077693232	0	0	0	0.003404085	0.004805767	0	0	0.004205046
56	0	0	NA	0	0	3.82E+05	3.54E+04	9.26	14.9	0.3	5	192	805	1	35	39.6	216	76.3	28.2	1.89	1.15	338.3	983	46	116	35	7.2	120	5.801615316	0.96636871	4	1.846439345	0.7	0	0	0	0	0	0	0	0.093822749	0.002977641	0.02057279	0	0.004276975	0.003789724	0	0	0
57	0	0	NA	1550000	13.06	7.83E+05	3.63E+03	0.46	33.59	1.2	6	253	374	3	34	38.5	258	47.5	16.5	0.83	0.83	351.6	NA	NA	NA	NA	NA	128	5.790381847	0.964803314	22	2.521928095	0.78	0	0.002335236	0	0	0	0	0	0.054099637	0	0	0	0.00194603	0.001427089	0	0	0.002983913
58	0	0	NA	20300000	4716.93	5.92E+05	3.27E+04	5.54	20.81	0.5	7.4	323	53	8	38	NA	NA	NA	52.5	1.96	1.49	NA	1387	64	153	54	17.4	87	4.785229533	0.92599297	5	2.246439345	0.78	0	0.002855165	0	0	0	0	0	0.056930265	0	0.008219415	0	0	0.002768645	0	0	0
59	0	0	NA	4860	0.27	8.10E+05	1.04E+01	0	13.09	0.3	8.6	228	269	49	32	23.2	151	77.1	56.5	1.24	1.07	255.1	2237	63	331	67	17.5	139	5.387264748	0.936779265	7	2.446439345	0.8	0	0.005819216	0	0	0	0.001551791	0	0.045131256	0	0	0	0	0.001293159	0	0	0
60	0	0	NA	0	0	5.94E+05	5.08E+03	0.86	13.81	0.4	5.6	236	1455	1	33	30.8	115	78	63.1	1.3	0.59	227.2	1943	64	227	72	22	90	4.485321435	0.866784417	5	1.685475297	0.64	0	0	0	0	0	0	0	0.711571675	0	0	0	0.003454231	0.022046124	0	0	0
61	0	1	NA	20100000	26.41	1.03E+06	2.77E+04	2.7	8.71	0.8	4.8	187	2658	51	36	38.9	170	55.2	51.4	1.22	1.38	267.3	2755	74	384	74	25.1	134	6.117517451	0.97242683	8.5	2.721928095	0.84	0	0	0	0	0	0	0	0.276236882	0	0.023238381	0	0.004497751	0.055847076	0	0	0.032983508
62	0	1	NA	0	0	1.54E+06	2.95E+05	19.13	8.44	0.3	5.5	235	856	11	40	34.5	192	58.9	25	0.53	0.38	310.9	NA	NA	NA	NA	NA	106	5.271508916	0.93062818	12	2.646439345	0.82	0	0	0	0	0	0	0	0.19978661	0	0	0	0	0.004267805	0	0	0
63	0	0	NA	14000000	67.74	1.48E+06	3.80E+04	2.56	13.52	0.5	6.6	280	122	1	43	48.8	695	152.9	27	0.43	0.39	905.1	2037	80	223	75	26.7	210	7.129172393	0.989391506	4	1.760964047	0.66	0	0	0	0	0	0	0	0.119037786	0	0.002271319	0	0.001342143	0.008672311	0	0	0.006400991
64	0	0	NA	502	1.64	6.57E+05	7.22E-01	0	23.22	12.2	7.8	263	1407	1	42	48.3	78	53.3	42.9	1.11	0.92	184	1944	57	246	66	25.9	154	5.944934998	0.958479824	13	2.921928095	0.86	0	0.003923865	0	0	0	0	0	0.069809663	0	0.007906296	0	0.004860908	0.009194729	0	0	0
65	0	0	NA	144000	0.38	9.68E+05	6.39E+02	0.07	13.6	0.3	3.9	262	2422	31	39	44.9	302	140.2	16	1.37	0.84	501	1303	47	133	57	17.2	155	6.211343005	0.970679196	9	2.321928095	0.76	0	0.014590747	0	0	0	0	0	0.096085409	0	0	0	0.001779359	0.008185053	0	0	0
66	0	1	NA	323000	89.49	7.44E+05	1.83E+05	24.63	20.14	0.7	6.5	204	2772	74	37	13.2	269	36.5	23.3	1.35	0.87	321.8	1860	145	194	54	7.5	114	5.578099116	0.939675603	55	3.321928095	0.9	0	0	0	0	0	0	0	0.047105635	0	0	0	0	0.002053652	0	0	0.001497454
67	0	1	NA	0	0	2.63E+05	2.29E+04	8.71	6.87	0.3	6.9	183	3661	17	34	16.3	243	82.9	14.9	1.45	0.65	351.5	2582	109	283	101	23.3	144	5.982474714	0.962354783	13	2.921928095	0.86	0	0	0	0	0	0	0	0.02721507	0	0	0	0	0.018506248	0	0	0.004354411
68	0	1	NA	0	0	1.98E+06	1.51E+03	0.08	21.32	0.6	6.8	183	1121	129	27	67	172	107.8	10.4	2.89	1.06	352.4	2451	130	154	143	13.7	106	5.422828405	0.956530571	5	2.246439345	0.78	0	0	0	0	0	0	0	0.023236306	0	0	0	0	0.002181025	0	0	0.004445936
69	0	1	NA	1580000	20.62	9.76E+05	7.01E+04	7.19	5.77	0.3	4	277	NA	1	32	49.7	276	72.1	2.83	1.64	0.56	408.7	2575	87	283	87	20.3	NA	NA	NA	NA	NA	NA	NA	NA	NA	NA	NA	NA	NA	NA	NA	NA	NA	NA	NA	NA	NA	NA
70	0	0	NA	0	0	1.74E+06	4.26E+03	0.24	26.31	2.2	4.9	204	NA	1	31	39	149	59	17.3	2.26	1.3	252	1841	70	225	66	18.9	NA	NA	NA	NA	NA	NA	NA	NA	NA	NA	NA	NA	NA	NA	NA	NA	NA	NA	NA	NA	NA	NA
71	0	1	NA	5300000	25179.12	3.40E+06	1.01E+04	0.3	15.9	0.3	7.3	294	657	1	37	45.1	132	140.9	9.81	1.65	0.92	325.1	2698	88	276	106	22.1	144	5.695780776	0.948527863	12	2.646439345	0.82	0	0	0	0	0	0	0	0.076319018	0	0	0	0	0.004171779	0	0	0
72	0	0	NA	8800000	133.22	NA	NA	NA	29.73	31.5	15.2	250	2402	54	32	41	125	62.7	15.9	1.36	0.84	231.9	2157	67	278	64	17.3	122	5.324259379	0.929305415	6.5	1.960964047	0.68	0	0.001995012	0	0	0	0	0	0.282294264	0	0	0	0.002244389	0.00872818	0	0	0
73	0	1	NA	8490000	98.84	1.17E+06	1.19E+05	10.22	12.58	0.7	4.9	206	NA	13	37	20.1	100	21.6	7.32	0.85	1.03	147.9	2055	67	236	89	22.7	NA	NA	NA	NA	NA	NA	NA	NA	NA	NA	NA	NA	NA	NA	NA	NA	NA	NA	NA	NA	NA	NA
74	0	0	NA	0	0	9.06E+05	1.11E+05	12.25	18.56	0.5	8	228	561	24	37	31.3	251	57.4	67.8	0.61	0.73	348.3	1924	71	209	76	16.6	158	6.138451253	0.969043994	8.5	2.721928095	0.84	0	0.003552972	0	0	0	0	0	0.128875969	0	0.006459948	0	0.002583979	0.005813953	0	0	0.007751938
75	0	1	NA	92500000	105.91	9.84E+05	1.26E+05	12.83	19.68	0.5	4.7	224	1325	28	38	50.1	397	77.3	12.1	1.58	1.14	534.3	2232	83	219	94	10.1	115	5.38892221	0.946319514	5.333333333	2.121928095	0.74	0	0.002675386	0	0	0	0.001783591	0	0.21834126	0	0.002675386	0	0	0.011296076	0	0	0
76	0	1	NA	0	0	1.31E+06	3.50E+04	2.66	10.8	0.7	3.2	225	556	1	38	44.1	150	37.9	51.7	0.56	0.59	234.5	3176	109	333	110	26.8	151	5.870064623	0.967262344	22	2.521928095	0.78	0	0	0	0	0	0	0	0.343414634	0.00195122	0	0	0.002439024	0	0	0	0
77	0	1	NA	0	0	1.17E+06	1.19E+05	10.17	10.83	0.3	5.4	287	2116	1	35	27.7	165	106.2	59	1.18	0.93	303.4	2481	81	269	79	22.9	93	5.001611735	0.927879442	23	3.121928095	0.88	0	0.007003944	0	0	0	0	0	0.012579899	0	0.001359989	0	0	0.012375901	0	0	0.002583979
78	0	1	NA	31600000	14.95	2.30E+06	2.24E+04	0.97	13.6	0.3	4.5	230	1281	1	27	30.9	72	113.9	68.6	2.03	0.69	219.4	1750	58	184	81	20.9	85	4.698592292	0.918794125	8	2.046439345	0.72	0	0.001327858	0	0	0	0	0	0.015122827	0	0.002237687	0	0	0.010155654	0	0	0.001991787
79	0	1	NA	0	0	9.27E+05	1.12E+05	12.11	19.27	0.6	5.8	212	219	90	30	54.8	259	111.2	239	0.84	0.73	431.1	2289	79	277	82	24.6	30	2.655955701	0.686923559	11	1.770950594	0.6	0	0	0	0	0	0	0	0	0	0	0	0	0	0.00505476	0	0
80	0	0	NA	14300000	91.72	9.73E+05	1.21E+05	12.48	15.75	0.5	5.4	230	2120	81	35	39.6	508	43.6	22	0.65	1.05	595.6	1580	67	164	69	16.5	162	6.248503536	0.968838899	22	2.521928095	0.78	0	0.01225715	0	0	0	0	0	0.035770866	0	0.002334695	0	0	0.00125073	0	0	0.009172017
81	0	0	NA	0	0	2.84E+06	6.98E+04	2.46	8.94	1.2	4.9	253	NA	31	35	16.9	227	144.8	69	0.81	0.52	394.3	1593	64	144	62	15.9	NA	NA	NA	NA	NA	NA	NA	NA	NA	NA	NA	NA	NA	NA	NA	NA	NA	NA	NA	NA	NA	NA
82	0	0	NA	0	0	1.27E+06	5.42E+04	4.27	20.96	1	7.4	245	628	28	39	20.7	585	170.4	82	0.9	0.76	777.1	1681	73	200	56	20.1	115	5.529730554	0.952993558	8.5	2.721928095	0.84	0	0.006831039	0	0	0	0	0.001387555	0.052833814	0	0.009072473	0	0	0.006510834	0	0	0.002348169
83	0	1	NA	0	0	1.80E+06	7.10E+04	3.93	15.21	0.9	4.7	216	218	17	39	21.1	480	62.3	100	0.49	0.66	566.9	1956	103	138	87	17.3	182	6.647034229	0.983720712	29	2.846439345	0.84	0	0	0	0	0	0	0	0.065595022	0	0	0	0.00116671	0.001814882	0	0.001037075	0.001555613
84	0	1	NA	0	0	1.30E+06	7.02E+04	5.42	14.65	0.3	5.7	199	305	1	38	87.2	1159	129.7	193	0.55	0.45	1383.5	NA	NA	NA	NA	NA	159	6.020706948	0.961231458	5.333333333	2.121928095	0.74	0	0	0	0	0	0	0	0.01354198	0	0	0	0	0	0	0	0.005416792
85	0	0	NA	0	0	7.90E+05	2.03E+05	25.73	18.76	0.3	6.5	182	1465	104	28	17.4	147	25.3	82.8	0.41	0.43	192.4	1656	65	159	74	14	151	6.51534197	0.983548747	22	2.521928095	0.78	0	0	0	0	0	0	0	0.085406859	0	0.002353732	0	0.002017485	0.006388702	0	0	0.008069939
86	0	1	NA	0	0	1.29E+06	1.09E+05	8.49	12.31	0.3	4	189	382	15	37	22.6	117	35.2	88.9	0.7	0.58	176.9	2533	91	224	122	25.6	117	5.634195984	0.956525615	23	3.121928095	0.88	0	0	0	0	0	0	0	0.478898785	0	0.001813703	0	0.006659267	0.00427709	0	0	0
87	0	0	NA	0	0	3.66E+05	5.02E+03	1.37	11.93	0.3	3.5	250	NA	1	35	31.3	575	198.4	73.9	1.25	1.65	806.4	1833	61	192	76	23.6	NA	NA	NA	6.5	1.960964047	0.68	0	0	0	0	0	0	0	0.27221564	0	0.018661137	0	0.008293839	0.016883886	0	0	0.032582938
88	0	1	NA	0	0	2.40E+06	2.22E+04	0.93	19.33	0.8	4	260	1918	22	39	32.3	889	214.9	139	0.98	0.57	1148.8	2833	101	270	129	25.1	188	6.775393047	0.982880621	NA	NA	NA	NA	NA	NA	NA	NA	NA	NA	NA	NA	NA	NA	NA	NA	NA	NA	NA
89	0	0	NA	2130000	7.2	2.07E+06	5.33E+03	0.26	12.33	0.5	3.6	254	182	6	37	12.6	135	28.5	155	1.6	2.34	179.2	1853	70	160	83	16.1	136	6.125486514	0.972913036	4.5	1.570950594	0.58	0	0.002792256	0	0	0	0	0	0.160833954	0	0.009865972	0	0	0.011169025	0	0	0.015636634
90	0	0	NA	109000	0.95	1.29E+06	1.01E+02	0.01	25.76	0.7	4.4	234	NA	1	NA	12	162	55.2	24.5	0.3	0.93	240.1	1995	70	211	89	15.8	NA	NA	NA	NA	NA	NA	NA	NA	NA	NA	NA	NA	NA	NA	NA	NA	NA	NA	NA	NA	NA	NA
91	0	1	NA	0	0	3.73E+06	9.62E+04	2.58	12.87	0.5	4.8	219	NA	117	35	26.9	457	176.5	157	0.77	1.05	664.1	1745	79	170	67	29.5	NA	NA	NA	6.2	2.521928095	0.82	NA	NA	NA	NA	NA	NA	NA	NA	NA	NA	NA	NA	NA	NA	NA	NA
92	0	1	NA	4470000	21.58	1.16E+06	5.25E+03	0.45	14.26	0.3	5.3	254	NA	1	37	25.6	278	59.6	50.4	1.07	0.72	370.1	NA	NA	NA	NA	NA	NA	NA	NA	NA	NA	NA	NA	NA	NA	NA	NA	NA	NA	NA	NA	NA	NA	NA	NA	NA	NA	NA
93	0	0	NA	1790000	26.92	1.06E+06	2.43E+03	0.23	4.31	0.3	5.6	188	480	16	36	37.2	297	179	290	0.49	1	519.3	2172	88	227	92	28.3	170	6.460477374	0.974275149	7	2.446439345	0.8	0	0	0	0	0	0	0	0.048555624	0	0.007990166	0	0	0.002458513	0	0	0
94	0	0	NA	0	0	2.46E+06	2.64E+05	10.75	18.25	1.6	7.7	269	621	27	40	NA	NA	NA	27.9	1.32	0.62	NA	1706	57	224	58	23.6	166	6.563212488	0.982582012	5.5	2.170950594	0.76	0	0	0	0	0	0	0	0.082730753	0	0.002268538	0	0	0.001630512	0	0	0
95	0	0	NA	0	0	1.29E+06	4.44E+04	3.45	19.09	1.4	5.3	337	6099	1	32	38.6	336	55.2	30.4	0.57	0.64	435.4	1247	41	144	51	14.6	175	6.100054365	0.966719531	22	2.521928095	0.78	0	0.004084967	0	0	0	0.001633987	0	0.171568627	0	0.006535948	0	0.001633987	0.004901961	0	0	0
96	0	0	NA	7420000	15.49	8.95E+05	8.55E+03	0.96	12.37	0.5	4.9	270	NA	1	34	17.3	432	85.7	45.9	0.84	0.85	546.3	1755	66	153	74	19.3	NA	NA	NA	NA	NA	NA	NA	NA	NA	NA	NA	NA	NA	NA	NA	NA	NA	NA	NA	NA	NA	NA
97	0	1	NA	0	0	1.59E+06	1.46E+05	9.17	15.05	0.4	6.2	236	NA	1	35	40.6	99	79	38.2	0.9	0.52	220.5	1848	78	168	82	9.8	NA	NA	NA	8.5	2.721928095	0.84	NA	NA	NA	NA	NA	NA	NA	NA	NA	NA	NA	NA	NA	NA	NA	NA
98	0	1	NA	0	0	1.31E+06	6.04E+04	4.61	20.07	6.1	4.5	179	NA	47	32	NA	NA	NA	39	1.64	1.14	NA	2031	81	243	61	19.8	NA	NA	NA	NA	NA	NA	NA	NA	NA	NA	NA	NA	NA	NA	NA	NA	NA	NA	NA	NA	NA	NA
99	0	1	NA	0	0	1.08E+06	3.81E+05	35.09	9.62	0.3	6.2	242	NA	1	34	NA	NA	NA	28.3	1.16	0.64	NA	1872	76	210	66	14.2	NA	NA	NA	NA	NA	NA	NA	NA	NA	NA	NA	NA	NA	NA	NA	NA	NA	NA	NA	NA	NA	NA
100	0	0	NA	2350000	4.68	1.99E+06	4.09E+04	2.06	22.05	14	6.2	242	4144	18	36	42.3	180	39.7	17.6	3.5	1.15	266.8	2309	112	205	87	24.5	163	6.456833671	0.981263559	11	1.770950594	0.6	0	0.003977273	0	0	0	0	0.001988636	0.125284091	0	0	0	0	0.004261364	0	0	0
101	0	1	NA	0	0	8.79E+05	7.73E+03	0.88	16	0.7	6.3	248	NA	1	35	NA	NA	NA	67.3	1.02	0.98	NA	3780	156	338	158	33.4	NA	NA	NA	NA	NA	NA	NA	NA	NA	NA	NA	NA	NA	NA	NA	NA	NA	NA	NA	NA	NA	NA
102	0	1	NA	2560000	14.58	1.55E+06	3.05E+03	0.2	26.49	1	6.2	230	NA	1	33	NA	NA	NA	40.4	1.26	0.8	NA	3780	156	338	158	33.4	NA	NA	NA	NA	NA	NA	NA	NA	NA	NA	NA	NA	NA	NA	NA	NA	NA	NA	NA	NA	NA	NA
103	0	0	NA	2100000	0.91	9.26E+05	4.07E+03	0.44	16.7	0.3	4.2	283	689	24	38	53.8	640	92.3	15.2	2.26	0.84	797.8	2728	87	264	120	23.8	172	5.776727535	0.93574762	8.5	2.721928095	0.84	0	0	0	0	0	0	0	0.020587036	0	0	0	0.006930289	0.011618426	0	0	0
[truncated: 187 more columns]
